# Supplementary material for: (In)Consistencies in Responses to Sodium Bicarbonate Supplementation: A Randomised, Repeated Measures, Counterbalanced and Double-Blind Study
Source: PLoS One. 2015 Nov 17;10(11):e0143086. doi: 10.1371/journal.pone.0143086 (PMC4648485; doi:10.1371/journal.pone.0143086)
Supplement: S1 Data — (XLS) [file pone.0143086.s002.xls]

## Sheet: Participants
Participant #	Age	Height	Mass	SB	Pills	Progress	Tests Left
	(years)	(m)	(kg)
101	27	1.86	81.6	24.48	49	6	0
102	19	1.74	72.3	21.69	44	6	0
103	22	1.82	76.25	22.875	46	6	0
104	26	1.84	74.4	22.32	45	6	0
105	21	1.78	76.15	22.845	46	6	0
106	25	1.76	68.15	20.445	41	6	0
107	24	1.78	80.9	24.27	49	6	0
108	33	1.7	71.3	21.39	43	6	0
109	26	1.74	74.5	22.35	45	6	0
110	27	1.76	63.7	19.11	39	6	0
111	24	1.78	78.25	23.475	47	6	0
112	23	1.78	75.15	22.545	46	6	0
113	24	1.7	83.1	24.93	50	6	0
114	32	1.78	69.8	20.94	42	6	0
115	24	1.8	94.7	28.41	57	6	0
	25.1333	1.77467	76.0167				0
	3.70071	0.0450185	7.33523

## Sheet: Exercise
Participant #	Cadence	Final Full	Time in Last	PowerMax	0.8	0.95	1.1		CCT110%							CCT110%
	(rpm)	(W)	(s)						Fam	Trial 1	Trial 2	Trial 3	Trial 4	Trial 5	Trial 6	Fam	Trial 1	Trial 2	Trial 3	Trial 4	Trial 5	Trial 6
									TTE							TWD
									(s)							(W)
101	90	310	6	312.4	249.92	296.78	343.64		142	142	151	157	164	151	163	47.1	46.6	49.6	52	54.3	50.4	53.9
102	90	304	7	306.8	245.44	291.46	337.48		150	142	145	137	141	145	137	48.7	44.2	46.6	43.7	45.2	46.4	44
103	80	232	13	237.2	189.76	225.34	260.92		159	171	153	146	168	174	190	39.3	43	38.1	36.6	42.1	43.5	48.8
104	80	250	0	250	200	237.5	275		151	171	169	175	183	195	191	39.9	45.1	44.8	46.3	48.5	51.7	50.8
105	95	256	0	256	204.8	243.2	281.6		147	141	153	149	138	123	157	40.1	38.4	41.5	40.5	37.4	32.8	42.6
106	75	232	7	234.8	187.84	223.06	258.28		111	127	135	111	117	114	120	27	31.4	33.5	26.8	28.7	27.8	29.2
107	85	280	14	285.6	228.48	271.32	314.16		164	188	167	199	163	171	181	49.9	56.9	50.4	59.9	48.8	51.3	54.5
108	90	238	13	243.2	194.56	231.04	267.52		149	139	158	164	146	156	163	38.3	35.6	40.7	42.1	37.4	40.1	41.9
109	85	268	0	268	214.4	254.6	294.8		139	109	122	123	122	132	114	39.7	30	34	34.6	34.1	37.1	32
110	100	256	8	259.2	207.36	246.24	285.12		166	183	192	171	173	191	158	46.2	50.4	52.7	46.9	47.4	52.6	43.7
111	90	256	12	260.8	208.64	247.76	286.88		128	133	131	136	112	134	128	34.6	36.4	35.7	37	30.5	36.6	34.9
112	90	298	1	298.4	238.72	283.48	328.24		144	135	167	143	184	203	189	46.2	41.8	53.9	44.9	58.5	64.3	60.8
113	85	304	12	308.8	247.04	293.36	339.68		158	172	185	165	157	170	182	51.5	56.4	60.8	53.3	50.9	55.2	59.6
114	80	292	3	293.2	234.56	278.54	322.52		115	135	148	144	148	147	141	35.2	41.7	45.3	44.5	45.3	47.1	43.7
115	85	226	14	231.6	185.28	220.02	254.76		177	168	187	160	155	177	164	43.8	40.6	45.7	39.1	37.9	43.5	40.2
				269.733						140	150	156	162	149	161		45.8	48.9	51	53.2	48.7	53
				28.7272						139	143	134	139	142	134		43.9	45.4	42.2	43.9	44.9	42.5
										170	152	145	167	172	189		42.3	37.6	35.9	41.6	42.6	47.3
										169	166	173	180	192	187		44.2	43.6	45.4	47.1	50.6	49.4
										138	151	147	137	122	156		37	40.6	39.6	36.9	32.4	42
										126	134	108	113	109	118		30.6	32.8	25.8	27.3	26.2	28.4
										188	165	196	161	170	180		56.6	49.4	58.9	47.8	50.5	53.6
										138	157	162	144	154	160		34.9	40	41.3	36.5	39.3	40.7
										108	119	121	121	131	113		29.6	32.7	33.5	33.3	36.4	31.3
										180	190	169	170	189	158		49.2	51.6	46	46.3	51.7	43.7
										132	129	134	111	133	127		35.7	34.9	36.3	29.7	35.8	34.2
										134	167	142	184	200	189		41.1	53.9	43.9	58.5	63	60.8
										169	183	162	154	168	180		54.8	59.5	52	49.5	54.2	58.4
										133	145	140	148	147	141		40.5	44	42.8	45.3	45.1	43.7
										166	186	158	153	175	162		40.1	45.3	38.2	37.1	42.6	39.3

## Sheet: Bloods
Participant #
	Lactate	Trial 1				Trial 2				Trial 3				Trial 4				Trial 5				Trial 6
	(mmol.L-1)
		Base	Pre	Post	5 mins	Base	Pre	Post	5 mins	Base	Pre	Post	5 mins	Base	Pre	Post	5 mins	Base	Pre	Post	5 mins	Base	Pre	Post	5 mins
101		2	1.3	15.2	17.5	1.9	2.12	10.5	14.02	2.2	2.5	6.9	9.3	0.8	1.6	6.6	11.9	2.3	2.6	11.3	10.7	2	2.6	12.5	20.7
102		1.4	4.9	11.3	8	0.5	1.9	14.8	11	2.5	3.8	25	10.7	2	2.3	11.5	7.9	1.5	1.9	8.8	7	1.7	2	10.9	14.3
103		3	1.7	17.2	16.8	1.6	1.1	10.6	14.7	1.4	1.1	9.2	12	1.3	3.4	9.3	15.7	1.7	1.6	7.3	9.2	2.4	2.3	14.3	12.7
104		1.7	0.5	16.8	11.4	1.7	1.8	10.4	18	1.3	1	3.7	18.8	1.6	1.7	7.7	8	2.2	1.8	19.7	21.1	1.6	2.5	6.3	8.3
105		1.6	1	10.7	6.9	2.5	1.9	15.6	16.2	2.4	1.3	18.5	19.5	1.5	1.4	16.3	20	1.1	0.9	12.1	13.2	1.82	1.3	14.64	15.16
106		1.9	2	7.3	9.675	1.4	2.4	11.4	5.2	1.9	3.3	12.2	6	2	1.7	9.5	14.7	0.5	1.8	12	12.8	2.3	2.8	9.9	14,9
107		1.6	1.2	14.9	16.2	1.5	0.5	10.2	18.2	1.6	1.4	7.3	19.5	1.4	1.2	14.9	16.2	1.6	1.9	12.9	16.9	1.4	2.5	9.6	13.8
108		1.2	1.6	18.6	19.2	2	1.7	9.2	11.3	1.1	1.6	19.6	21.1	1.3	1.9	17.8	15.1	1.8	2.4	10.5	7.7	1.8	1.7	14.3	17.1
109		1.7	1.6	6.8	12.1	2.1	3	11.2	13.7	1.4	0.9	9.7	10.4	1.7	1.6	10.8	14.8	2	1.4	8.2	18	2	0.5	10	14.4
110		1.4	1.8	9.4	20.2	1.9	2.3	7.8	18.3	2	1.9	25	21.2	1.7	2.6	9.3	15.4	2.8	2.6	15.8	21.6	0.9	1.2	19.2	14.1
111		2.3	2.5	9.7	11.7	1.2	1.6	19.4	14.8	2.3	2.2	17.9	13.8	2.2	1.5	11.4	7.8	2	1.2	13.5	13.7	1.8	2.4	10	18.9
112		2.4	5.7	13.3	7.7	1.3	1.5	15.4	16.8	1.8	2.2	9.7	18.5	2.3	2.2	11.1	19.1	1.3	2.4	16.3	15.5	1.6	1.4	11.3	14.5
113		2.4	1.2	12.4	5.3	1.4	1.9	11.8	7.7	2.4	1.5	14.7	10.7	1.5	1.5	20.3	16.1	1.7	2.1	12	11.5	1.8	1.6	19	20.6
114		2.5	2.9	8.4	18.5	2.3	2	8.2	13	1.9	2.2	11.6	16	2.3	2.3	11.1	13.9	1.5	2.6	8.5	16.4	1.3	1.9	10.7	17.5
115		2	2	15	13.4	1.8	2	15.6	8.1	2.2	1.5	5.9	5.7	1.5	2.9	12.1	11	3.3	2.6	9.6	12.5	2.3	4.5	13.8	11.2
	pH	Trial 1				Trial 2				Trial 3				Trial 4				Trial 5				Trial 6
		Base	Pre	Post	5 mins	Base	Pre	Post	5 mins	Base	Pre	Post	5 mins	Base	Pre	Post	5 mins	Base	Pre	Post	5 mins	Base	Pre	Post	5 mins
101		7.327	7.379	7.329	7.303	7.372	7.38	7.312	7.241	7.349	7.411	7.29	7.269	7.369	7.306	7.264	7.163	7.305	7.374	7.277	7.266	7.342	7.382	7.326	7.286
102		7.407	7.436	7.313	7.284	7.381	7.431	7.285	7.27	7.401	7.395	7.261	7.24	7.41	7.455	7.317	7.274	7.433	7.433	7.23	7.237	7.424	7.338	7.161	7.18
103		7.438	7.42	7.324	7.332	7.401	7.403	7.342	7.336	7.369	7.386	7.331	7.317	7.449	7.412	7.337	7.354	7.452	7.353	7.278	7.308	7.436	7.508	7.353	7.346
104		7.369	7.438	7.336	7.262	7.341	7.431	7.21	7.237	7.411	7.4	7.296	7.23	7.427	7.359	7.192	7.184	7.428	7.493	7.361	7.239	7.383	7.408	7.286	7.174
105		7.413	7.397	7.341	7.265	7.415	7.412	7.255	7.21	7.398	7.44	7.334	7.286	7.39	7.454	7.361	7.315	7.352	7.405	7.328	7.28	7.375	7.442	7.359	7.281
106		7.381	7.368	7.283	7.263	7.395	7.453	7.375	7.345	7.352	7.382	7.287	7.292	7.414	7.397	7.331	7.314	7.345	7.443	7.343	7.316	7.372	7.406	7.356	7.341
107		7.388	7.43	7.321	7.249	7.312	7.353	7.24	7.179	7.344	7.356	7.133	7.158	7.368	7.416	7.263	7.258	7.399	7.398	7.253	7.24	7.361	7.425	7.23	7.248
108		7.359	7.46	7.351	7.293	7.372	7.365	7.202	7.216	7.378	7.437	7.328	7.276	7.42	7.414	7.35	7.305	7.366	7.424	7.329	7.286	7.371	7.365	7.285	7.251
109		7.366	7.385	7.367	7.326	7.375	7.388	7.306	7.291	7.359	7.379	7.3	7.278	7.361	7.414	7.353	7.323	7.372	7.376	7.277	7.226	7.376	7.337	7.228	7.254
110		7.388	7.406	7.038	7.068	7.368	7.361	7.146	7.122	7.392	7.384	7.074	7.125	7.385	7.378	7.212	7.159	7.371	7.394	7.15	7.135	7.427	7.421	7.302	7.286
111		7.389	7.423	7.323	7.313	7.425	7.484	7.368	7.341	7.442	7.453	7.299	7.312	7.391	7.384	7.355	7.317	7.364	7.358	7.258	7.266	7.426	7.429	7.323	7.316
112		7.379	7.35	7.307	7.2346	7.37	7.428	7.309	7.266	7.372	7.427	7.318	7.28	7.386	7.41	7.313	7.236	7.36	7.427	7.226	7.208	7.37	7.364	7.218	7.183
113		7.329	7.396	7.27	7.206	7.365	7.451	7.299	7.237	7.383	7.464	7.319	7.349	7.38	7.494	7.333	7.329	7.405	7.42	7.304	7.293	7.431	7.451	7.305	7.2828
114		7.367	7.397	7.308	7.343	7.379	7.395	7.326	7.301	7.402	7.463	7.31	7.348	7.35	7.393	7.272	7.343	7.436	7.415	7.35	7.34	7.462	7.432	7.349	7.325
115		7.424	7.452	7.357	7.351	7.435	7.488	7.361	7.36	7.464	7.399	7.365	7.349	7.397	7.469	7.387	7.371	7.425	7.414	7.367	7.339	7.43	7.507	7.404	7.363
	Bicarbonate	Trial 1				Trial 2				Trial 3				Trial 4				Trial 5				Trial 6
	(mmol.L-1)
		Base	Pre	Post	5 mins	Base	Pre	Post	5 mins	Base	Pre	Post	5 mins	Base	Pre	Post	5 mins	Base	Pre	Post	5 mins	Base	Pre	Post	5 mins
101		28.6	37.1	31.8	18.1	30	31.8	29.1	24.5	29.2	35.7	29.8	25.9	28.4	31.2	26.8	21.7	29.8	36.5	32.5	24.5	29.9	37.1	33.1	25.5
102		30.1	34.1	27.4	21.1	31	35.2	18.6	18.9	31.4	30.5	18	17.4	28.8	36.2	27.8	15.8	28.9	34.8	26.1	20.2	29.3	30.9	25.7	17.4
103		26.2	36.8	29.6	18	30.5	34.7	28.6	26.6	32.2	29.7	19.1	18.3	26.9	38.3	26.8	21.8	27.9	31.6	19.3	16	27.2	32.9	18.8	17.9
104		28.6	31.3	30.5	19.2	28.3	31.7	24.98	20.04	25.9	28.7	30.9	15.5	28.5	30.3	26.5	18.1	26.5	31.4	27.5	14.6	29.9	26.8	24.9	19.8
105		29.9	32.9	29.4	19.6	31	32.7	17.3	14.3	29.8	38.4	20	21.7	31.4	38.3	32.8	21.8	32.7	37	31.7	21	31.3	38.3	30.5	18.9
106		29.7	30	28.9	24.1	29.3	35.6	31.6	25.2	29.8	30.2	24.9	18.5	28.5	36.2	26	28.7	29.7	33	23.4	26.9	30.4	36.7	22.1	22.4
107		30.1	35.6	27.9	22.3	30.2	31.5	22	16.7	31.2	32.4	21.5	19.2	30.8	34.6	25	21.2	30.3	33.9	23	18.6	31.3	35.2	23.3	21.9
108		31.2	32.5	31	16.8	30.4	31.9	24.9	16.9	30.9	37.1	30.2	15.8	29.6	35.1	30	18	30.3	36.3	30.4	24.7	32.9	34.5	28.8	23.9
109		32.1	38.4	35.8	31.2	28,1	35.8	31.8	26.6	30.9	36.1	31.8	27.4	28	34.2	30.8	21	28.1	30.4	19.8	21.6	29.5	30.5	26.6	23.3
110		28.2	33.6	24.8	17.8	29.4	34.6	29	19.9	26.9	30.6	20.1	17.7	29.3	30	26.8	18.8	28.5	32.9	24.4	21.6	30.5	34.7	29.6	22.6
111		29	35.9	31.9	20	28.9	34.7	30.7	28.5	27.8	39.4	32.5	23.7	33.2	32.9	31.5	21.4	29.2	31.2	28.4	15.5	28	37	33.4	24.2
112		30.7	31.9	29.2	20.16	28.6	34.8	31.1	24.7	29.4	33.6	25	21.9	28.9	33.8	29.6	17.6	29.5	35.2	25.6	21	30.3	30.7	17.1	15.6
113		30.9	29.8	26.7	19.7	29.5	36.7	28.1	23.5	28.7	36.5	25.8	25.2	28.9	35.7	27.7	23.8	30.3	31.7	25.2	16.6	27.7	36.6	26.7	21.76
114		31.7	37	34.3	29.5	31.3	32.2	30.6	15.9	31.2	36.4	33.5	23.6	33.2	39.6	35.8	21.9	28.6	33.1	25.1	19.8	28.5	38,7	35.9	27.7
115		27.4	28.8	25.3	18	26.7	32.7	21.6	18.2	25.8	33.6	30.4	18.6	29.1	22,4	23.9	17	27	31.6	22.9	19.3	28.5	27.5	25.3	20
	Base Excess	Trial 1				Trial 2				Trial 3				Trial 4				Trial 5				Trial 6
	(mmol.L-1)
		Base	Pre	Post	5 mins	Base	Pre	Post	5 mins	Base	Pre	Post	5 mins	Base	Pre	Post	5 mins	Base	Pre	Post	5 mins	Base	Pre	Post	5 mins
101		1.2	9.3	3.7	-7.7	3.3	4.9	1.1	-4.2	2.1	8.8	1.3	-2.3	2	2.7	-1.9	-8.3	1.8	8.8	3.2	-3.4	2.7	9.4	4.9	-2.2
102		4	7.9	-0.4	-5.8	5.7	10.7	-8.3	-8.2	6.4	5.4	-9.3	-10.2	4	12.1	1.5	-11.2	3.8	8.4	-3.4	-7.7	3.9	3	-5.6	-11.2
103		1.8	9.9	1.8	-7	4.4	7.9	1.5	-0.2	3	3.3	-6.2	-7.2	2.6	11	0	-3.6	3.5	4	-7.3	-9.1	2.6	8.7	-5.9	-6.8
104		3.1	5.9	2.9	-8	2.3	7.2	-2.08	-7.32	1	3.1	2	-11.4	3.9	4.6	-1.9	-10.6	2	7.9	1.9	-13	4.6	1.9	-1.9	-8.9
105		4.1	6.1	1.9	-7.4	4.9	6.1	-9.4	-12.7	3.7	11.6	-5.4	-5.3	4.7	11.5	5	-4.5	4.9	9.6	3.4	-6	4.9	11.5	3.3	-8
106		4.4	4.5	2	-3.1	4.2	11.5	6.2	-0.7	4	4.9	-1.9	-8.2	3.7	11.2	-0.1	2.3	3.8	8.7	-2.5	0.5	3.7	9,5	-3.3	-3.4
107		3.9	9.2	0.5	-5.6	2.3	4.2	-6.1	-11.6	3.7	5.1	-9	-9.7	4	8.2	-3.1	-6.2	4.2	7.3	-4.9	-7.8	4.3	8.9	-5.2	-5.9
108		5.5	7.4	3.6	-8.9	3.7	4.8	-4.9	-10.7	4.2	1.5	2.4	-10.1	4.2	8.5	2.8	-7.7	3.4	9.5	2.5	-3	5.6	6.7	0.1	-4.4
109		4.8	10.3	7.7	3.1	1.9	8.4	3.1	-1.3	3.9	8.6	3.1	-0.9	1.8	7.8	3.6	-4.9	1.9	3.8	-7	-6.8	3.1	3.1	-2.8	-4.7
110		2.3	7	-8.7	-12.6	2.8	6.8	-2.9	-10.5	1.4	4.2	-11.4	-12.1	3.1	3.5	-3	-10.5	2.3	6.4	-6.1	-8.7	5	8.5	1.5	-4.4
111		2.9	9.2	3.6	-5.9	3.7	9.7	3.8	1.4	3.2	12.5	3.4	-3.1	6.3	5.8	3.9	-4.8	2.5	3.9	-0.8	-11.7	3	10.3	4.9	-2.6
112		4	4.3	0.9	-7.66	2.2	8.5	2.7	-3.4	2.8	7.5	-1.9	-5.3	2.8	7.3	1.5	-9.6	2.8	8.8	-3.6	-7.6	3.7	3.8	-10.4	-12.4
113		3	3.7	-1.8	-8.8	2.7	10.4	-0.1	-5.1	2.6	10.6	-1.3	-1	2.6	10.7	0.5	-2.6	4.4	5.8	-2.1	-9	2.9	10.4	-0.96	-5.3
114		4.6	9.5	5.2	2.2	4.4	5.3	2.4	-9.3	4.9	10.6	4.6	-2.3	5.3	11.3	5.3	-3.8	3.7	6.8	-1.1	-5.5	4.2	11.8	7.4	0.3
115		2.5	4.2	-0.8	-6.5	2.1	8.1	-3.6	-6.2	2.1	6.6	3.3	-7.2	3.2	-0.4	-1.2	-6.9	2.2	5.6	-2.4	-5.9	3.4	4.4	0.3	-5.6

## Sheet: Intensity
Participant #
Stomach	Trial 1			Trial 2			Trial 3			Trial 4			Trial 5			Trial 6
	Base	Pre	Post	Base	Pre	Post	Base	Pre	Post	Base	Pre	Post	Base	Pre	Post	Base	Pre	Post
101	0	0	0	0	0	0	0	0	0	0	0	0	0	0	0	0	0	0
102	0	0	0	0	0	0	0	0	0	0	0	0	0	0	0	0	0	0
103	1	1	0	1	0	0	0	0	0	0	0	0	0	0	0	1	0	0
104	0	0	0	0	0	0	0	0	0	0	0	0	0	1	0	0	0	0
105	0	0	0	0	0	0	0	0	0	0	0	0	0	0	0	0	0	0
106	0	0	0	0	0	0	0	0	0	0	0	0	0	0	0	0	1	0
107	0	4	0	0	0	0	0	3	2	0	0	0	0	0	0	0	0	0
108	0	0	0	0	0	0	0	0	0	0	0	0	0	0	0	0	0	0
109	0	0	0	0	0	0	0	0	0	0	0	0	0	0	0	0	0	0
110	0	0	0	0	1	0	0	0	0	0	0	0	0	0	0	0	0	0
111	0	0	0	0	0	2	0	0	0	0	0	0	0	0	0	0	0	0
112	0	0	0	0	0	0	0	0	0	0	0	0	0	0	0	0	0	0
113	0	0	0	0	0	0	0	0	0	0	0	0	0	0	0	0	0	0
114	0	0	0	0	0	0	0	0	0	0	0	0	0	0	0	0	0	0
115	0	0	0	0	0	0	0	0	0	0	0	0	0	0	0	0	0	0
Sickness	Trial 1			Trial 2			Trial 3			Trial 4			Trial 5			Trial 6
	Base	Pre	Post	Base	Pre	Post	Base	Pre	Post	Base	Pre	Post	Base	Pre	Post	Base	Pre	Post
101	0	6	4	0	2	0	0	1	0	0	0	0	0	0	0	0	0	0
102	1	0	0	0	0	0	0	0	0	0	0	0	0	0	0	0	0	0
103	0	0	0	0	0	0	0	0	2	0	3	0	0	0	0	0	0	0
104	0	0	0	0	0	0	0	0	0	0	0	0	0	0	0	0	0	0
105	0	0	0	0	0	6	0	0	0	0	3	0	0	8	3	0	0	2
106	0	0	0	0	3	0	0	0	0	0	2	0	0	0	0	0	0	0
107	0	3	0	0	0	0	0	0	0	0	0	0	0	0	0	0	0	0
108	0	3	0	0	3	0	0	3	0	0	3	0	0	3	0	0	3	0
109	0	7	3	0	0	0	0	3	0	0	0	0	0	0	0	0	0	0
110	0	0	0	0	0	0	0	0	0	0	0	0	0	0	0	0	0	0
111	0	1	0	0	0	2	0	0	0	0	0	0	0	0	0	0	0	0
112	0	2	0	0	1	0	0	1	0	0	1	0	0	1	0	0	0	0
113	0	0	7	0	0	8	0	2	0	0	0	0	0	0	0	0	0	0
114	0	0	0	0	0	0	1	0	0	0	2	0	0	0	0	0	0	0
115	0	0	0	0	0	0	0	0	0	0	0	0	0	0	0	0	0	0
Headache	Trial 1			Trial 2			Trial 3			Trial 4			Trial 5			Trial 6
	Base	Pre	Post	Base	Pre	Post	Base	Pre	Post	Base	Pre	Post	Base	Pre	Post	Base	Pre	Post
101	0	0	2	0	0	0	0	2	3	0	0	0	0	0	3	0	0	2
102	0	0	0	0	0	0	0	0	0	0	0	0	0	0	0	0	0	0
103	0	0	0	0	0	0	0	0	0	0	2	0	0	2	0	0	0	0
104	0	0	1	0	0	1	0	0	1	0	0	0	0	0	1	0	0	0
105	0	2	0	0	0	0	2	2	0	0	0	0	0	0	0	0	0	2
106	0	0	0	0	0	0	0	0	0	0	0	0	0	0	0	0	0	0
107	0	0	0	0	1	0	0	0	0	0	0	0	0	0	0	0	0	0
108	0	0	0	0	0	0	0	0	0	0	0	0	0	0	0	0	0	0
109	0	0	0	0	0	0	0	0	0	0	0	2	0	0	0	0	0	0
110	0	0	0	0	0	0	0	0	0	0	0	0	0	0	0	0	0	0
111	0	0	0	0	0	2	0	0	0	0	0	0	0	0	0	0	0	0
112	0	0	0	0	0	0	0	0	0	0	0	0	0	0	0	0	0	0
113	0	0	0	0	0	0	0	0	3	0	0	0	0	0	0	0	0	3
114	0	0	0	0	0	0	0	0	0	0	0	0	0	0	0	0	0	0
115	0	0	0	0	0	0	0	0	0	0	0	0	0	0	0	0	0	0
